# Supplementary material for: Methyl 2-Halo-4-Substituted-5-Sulfamoyl-Benzoates as High Affinity and Selective Inhibitors of Carbonic Anhydrase IX
Source: Int J Mol Sci. 2021 Dec 23;23(1):130. doi: 10.3390/ijms23010130 (PMC8745178; doi:10.3390/ijms23010130)
Supplement: Supplementary file 1 [file ijms-23-00130-s001.zip]

Archive with 1 entries (1 files):
- ijms-1501810-supplementary.pdf
